# Supplementary material for: Identification of Tumor Suppressive Genes Regulated by miR-31-5p and miR-31-3p in Head and Neck Squamous Cell Carcinoma
Source: Int J Mol Sci. 2021 Jun 8;22(12):6199. doi: 10.3390/ijms22126199 (PMC8227492; doi:10.3390/ijms22126199)
Supplement: Supplementary file 1 [file ijms-22-06199-s001.zip]

Archive with 2 entries (2 files):
- ijms-1216243-supplementary figures.pptx
- ijms-1216243-supplementary tables.xlsx
