# Supplementary material for: Identification of Tumor Suppressive Genes Regulated by miR-31-5p and miR-31-3p in Head and Neck Squamous Cell Carcinoma
Source: Int J Mol Sci. 2021 Jun 8;22(12):6199. doi: 10.3390/ijms22126199 (PMC8227492; doi:10.3390/ijms22126199)
Supplement: Supplementary file 1 [file ijms-22-06199-s001.zip › ijms-1216243-supplementary tables.xlsx]

## Sheet: Supplemental Table-S1
Supplemental Table 1 Annotation of reads aligned to small RNAs
HNSCC samples	#1 Tumor	#2 Tumor	#3 Tumor	#1 Nomal	#2 Normal	#3 Normal
	Reads	Reads	Reads	Reads	Reads	Reads
miRNA	1927436	955347	1784461	1420029	995314	1685013
hairpin	1526	1151	2089	1391	1033	1705
piRNA	120860	60626	66316	46319	33461	62261
rRNA	879223	461714	967151	583531	631930	973907
tRNA	825736	321573	564120	537867	138961	489230
mRNA	77883	46664	132667	44704	80172	122284
otherRNA	165967	140018	222072	130446	118261	177196
notCharacterized_Mappable	337098	160699	180877	120931	111466	149892
notCharacterized_notMappable	1603108	656629	464700	207388	184508	245709

## Sheet: Supplemental Table-S2
Supplemental Table 2 Clinical features of 3 HNSCC patients
sample No.	Age	Sex	Location	cT	cN	cM	cStage	pT	pN	Differentiation
#1	49	M	tongue	3	0	0	Ⅲ	4a	3b	well
#2	30	F	tongue	2	0	0	Ⅱ	3	0	well
#3	60	M	tongue	4a	2c	0	ⅣA	4a	2c	modearte

## Sheet: Supplemental Table-S3
Supplemental Table 3 upregulated miRNAs in HNSCC clinical specimens
miRNA	miR base accesion	chromosome	guide / passenger strand	Fold Change (log2＞1.5)	p value
miR-6715b-5p	MIMAT0025842	chromosome10	Passenger	3.84758	0.0204235
miR-4320	MIMAT0016871	chromosome18	Guide	3.81849	0.0116984
miR-3129-5p	MIMAT0014992	chromosome2	Guide	3.62743	0.00544989
miR-1236-5p	MIMAT0022945	chromosome6	Passenger	3.51453	0.0112671
miR-1323	MIMAT0005795	chromosome19	Guide	3.45223	0.0236721
miR-1587	MIMAT0019077	chromosomeX	Guide	3.44821	0.00468271
miR-3150b-5p	MIMAT0019226	chromosome8	Passenger	3.14109	0.00992352
miR-647	MIMAT0003317	chromosome20	Guide	3.14006	0.0126604
miR-4507	MIMAT0019044	chromosome14	Guide	3.07191	0.00326595
miR-6882-3p	MIMAT0027665	chromosome15	Passenger	3.05513	0.0111957
miR-8073	MIMAT0031000	chromosome13	Guide	3.02686	0.000731867
miR-1269a	MIMAT0005923	chromosome4	Guide	3.00858	0.0109815
miR-6804-3p	MIMAT0027509	chromosome19	Passenger	2.97215	0.000266317
miR-223-3p	MIMAT0000280	chromosomeX	Guide	2.94993	0.00125253
miR-5189-3p	MIMAT0027088	chromosome16	Passenger	2.94081	0.00612077
miR-1197	MIMAT0005955	chromosome14	Guide	2.92971	0.0374215
miR-6796-5p	MIMAT0027492	chromosome19	Guide	2.92038	0.0185199
miR-6819-5p	MIMAT0027538	chromosome22	Guide	2.81919	0.0120993
miR-187-3p	MIMAT0000262	chromosome18	Guide	2.79156	0.00165434
miR-4448	MIMAT0018967	chromosome3	Guide	2.78843	0.0171742
miR-18b-3p	MIMAT0004751	chromosomeX	Passenger	2.74108	0.0191864
miR-3936	MIMAT0018351	chromosome5	Guide	2.7144	0.0061671
miR-4442	MIMAT0018960	chromosome3	Guide	2.65118	0.00155627
miR-6792-3p	MIMAT0027485	chromosome19	unknown	2.63695	0.0276725
miR-6080	MIMAT0023705	chromosome17	Guide	2.56448	0.00250904
miR-4655-3p	MIMAT0019722	chromosome7	Passenger	2.55909	0.0317932
miR-4681	MIMAT0019766	chromosome10	Guide	2.55391	0.00243977
miR-3124-5p	MIMAT0014986	chromosome1	Guide	2.55264	0.0203021
miR-1204	MIMAT0005868	chromosome8	Guide	2.48805	0.0498629
miR-613	MIMAT0003281	chromosome12	Guide	2.48805	0.046143
miR-548an	MIMAT0019079	chromosomeX	Guide	2.48794	0.0438915
miR-6084	MIMAT0023709	chromosome1	Guide	2.47545	0.043785
miR-373-5p	MIMAT0000725	chromosome19	Passenger	2.47457	0.00446369
miR-6501-3p	MIMAT0025459	chromosome21	Passenger	2.46482	0.0015388
miR-766-5p	MIMAT0022714	chromosomeX	Passenger	2.45569	0.00167707
miR-4646-5p	MIMAT0019707	chromosome6	Guide	2.45375	0.00370837
miR-3937	MIMAT0018352	chromosomeX	Guide	2.44109	0.0195119
miR-411-3p	MIMAT0004813	chromosome14	Passenger	2.42939	0.0224094
miR-4768-5p	MIMAT0019920	chromosomeX	Guide	2.4243	0.0289069
miR-4781-5p	MIMAT0019942	chromosome1	Passenger	2.42382	0.0143587
miR-4751	MIMAT0019888	chromosome1	Guide	2.39672	0.00989085
miR-7158-5p	MIMAT0028226	chromosome2	Passenger	2.38454	0.00432792
miR-1250-3p	MIMAT0026740	chromosome17	Passenger	2.38238	0.0256113
miR-6798-3p	MIMAT0027497	chromosome19	Guide	2.36691	0.0366085
miR-6508-3p	MIMAT0025473	chromosome21	Guide	2.29117	0.0441084
miR-6851-5p	MIMAT0027602	chromosome9	Guide	2.26297	0.0480029
miR-6871-3p	MIMAT0027643	chromosome20	Passenger	2.25886	0.0399526
miR-6753-3p	MIMAT0027407	chromosome11	Guide	2.25446	0.0465265
miR-5011-5p	MIMAT0021045	chromosome18	Passenger	2.25337	0.0323227
miR-1182	MIMAT0005827	chromosome1	Guide	2.25011	0.00287822
miR-3713	MIMAT0018164	chromosome15	Guide	2.24514	0.00806245
miR-4290	MIMAT0016921	chromosome9	Guide	2.24456	0.0454787
miR-3155a	MIMAT0015029	chromosome10	Guide	2.23634	0.0293956
miR-7109-3p	MIMAT0028116	chromosome22	Guide	2.23296	0.0246047
miR-4656	MIMAT0019723	chromosome7	Guide	2.22391	0.0221504
miR-6788-3p	MIMAT0027477	chromosome18	Passenger	2.22263	0.00664797
miR-4538	MIMAT0019081	chromosome14	Guide	2.22057	0.0118407
miR-1825	MIMAT0006765	chromosome20	Guide	2.21882	0.0482166
miR-6739-5p	MIMAT0027379	chromosome1	Guide	2.2177	0.0440617
miR-4436a	MIMAT0018952	chromosome2	Guide	2.19073	0.00871751
miR-8078	MIMAT0031005	chromosome18	Guide	2.17925	0.0233379
miR-1228-3p	MIMAT0005583	chromosome12	Guide	2.16451	0.00555755
miR-520d-3p	MIMAT0002856	chromosome19	Passenger	2.16077	0.0197488
miR-4670-3p	MIMAT0019751	chromosome9	Guide	2.15804	0.038468
miR-4718	MIMAT0019831	chromosome16	Guide	2.15755	0.026158
miR-1286	MIMAT0005877	chromosome22	Guide	2.15471	0.0168275
miR-4781-3p	MIMAT0019943	chromosome1	Guide	2.1485	0.0193584
miR-875-3p	MIMAT0004923	chromosome8	Guide	2.13114	0.048119
miR-525-3p	MIMAT0002839	chromosome19	Passenger	2.12138	0.0193429
miR-4486	MIMAT0019020	chromosome11	Guide	2.11611	0.0485385
miR-3131	MIMAT0014996	chromosome2	Guide	2.09673	0.0160737
miR-4444	MIMAT0018962	chromosome2	Guide	2.08223	0.00887736
miR-623	MIMAT0003292	chromosome13	Guide	2.08183	0.0206291
miR-6729-5p	MIMAT0027359	chromosome1	Guide	2.07799	0.0117054
miR-1253	MIMAT0005904	chromosome17	Guide	2.06592	0.0238025
miR-202-3p	MIMAT0002811	chromosome10	Guide	2.06364	0.0119362
miR-6859-3p	MIMAT0027619	chromosome1	Passenger	2.05486	0.0191114
miR-4664-3p	MIMAT0019738	chromosome8	Passenger	2.05388	0.0247346
miR-6511a-5p	MIMAT0025478	chromosome16	Passenger	2.04865	0.0310079
miR-4258	MIMAT0016879	chromosome1	Guide	2.04265	0.0142489
miR-31-5p	MIMAT0000089	chromosome9	Guide	2.03201	0.0272864
miR-518e-3p	MIMAT0002861	chromosome19	Guide	2.00757	0.0322629
miR-31-3p	MIMAT0004504	chromosome9	Passenger	1.99965	0.0448541
miR-3612	MIMAT0017989	chromosome12	Guide	1.99455	0.0234971
miR-3122	MIMAT0014984	chromosome1	Guide	1.9929	0.0341644
miR-4735-5p	MIMAT0019860	chromosome1	Guide	1.988	0.0428769
miR-6827-5p	MIMAT0027554	chromosome3	Guide	1.981	0.0218424
miR-1180-5p	MIMAT0026735	chromosome17	Passenger	1.96919	0.0139429
miR-3160-5p	MIMAT0019212	chromosome11	Passenger	1.96187	0.0387768
miR-4778-5p	MIMAT0019936	chromosome2	Passenger	1.95973	0.0246936
miR-4738-3p	MIMAT0019867	chromosome17	Guide	1.95834	0.0170137
miR-3622b-3p	MIMAT0018006	chromosome8	Guide	1.95093	0.00352878
miR-6781-5p	MIMAT0027462	chromosome17	Passenger	1.94536	0.0217521
miR-21-5p	MIMAT0000076	chromosome17	Guide	1.94052	0.0146817
miR-6732-3p	MIMAT0027366	chromosome1	Guide	1.93516	0.0129307
miR-6068	MIMAT0023693	chromosome1	Guide	1.93114	0.00306625
miR-6875-5p	MIMAT0027650	chromosome7	Guide	1.92435	0.0158228
miR-1281	MIMAT0005939	chromosome22	Guide	1.91838	0.0132979
miR-2681-5p	MIMAT0013515	chromosome13	Passenger	1.91464	0.0434236
miR-6862-5p	MIMAT0027625	chromosome16	Guide	1.90649	0.0245095
miR-3972	MIMAT0019357	chromosome1	Guide	1.90573	0.0106238
miR-5587-3p	MIMAT0022290	chromosome16	Guide	1.90352	0.0486188
miR-6874-3p	MIMAT0027649	chromosome7	Guide	1.90314	0.0367184
miR-765	MIMAT0003945	chromosome1	Guide	1.90206	0.0111716
miR-6864-3p	MIMAT0027629	chromosome17	Passenger	1.90198	0.0452984
miR-1226-5p	MIMAT0005576	chromosome3	Passenger	1.89166	0.0259717
miR-4417	MIMAT0018929	chromosome1	Guide	1.88449	0.00689995
miR-6846-5p	MIMAT0027592	chromosome8	Guide	1.87023	0.0263308
miR-4647	MIMAT0019709	chromosome6	Guide	1.86967	0.0231028
miR-6816-5p	MIMAT0027532	chromosome22	Passenger	1.86634	0.00335024
miR-6830-3p	MIMAT0027561	chromosome5	Guide	1.86095	0.0237013
miR-4655-5p	MIMAT0019721	chromosome7	Guide	1.84755	0.0162772
miR-1913	MIMAT0007888	chromosome6	Guide	1.83162	0.0101761
miR-5006-3p	MIMAT0021034	chromosome13	Guide	1.83106	0.0323946
miR-6786-3p	MIMAT0027473	chromosome17	Guide	1.82391	0.0310253
miR-1238-3p	MIMAT0005593	chromosome19	Guide	1.81755	0.0298407
miR-4761-3p	MIMAT0019909	chromosome22	Passenger	1.81516	0.0407312
miR-7108-3p	MIMAT0028114	chromosome19	Passenger	1.79656	0.0313439
miR-7846-3p	MIMAT0030421	chromosome1	Guide	1.79314	0.0225207
miR-6871-5p	MIMAT0027642	chromosome20	Guide	1.79221	0.0294645
miR-646	MIMAT0003316	chromosome20	Guide	1.77635	0.0190133
miR-6865-3p	MIMAT0027631	chromosome17	Passenger	1.77629	0.0352171
miR-6857-5p	MIMAT0027614	chromosomeX	Passenger	1.7653	0.0157156
miR-2355-3p	MIMAT0017950	chromosome2	Guide	1.75351	0.00706674
miR-6876-5p	MIMAT0027652	chromosome8	Guide	1.75259	0.0347383
miR-595	MIMAT0003263	chromosome7	Guide	1.74578	0.00690531
miR-3911	MIMAT0018185	chromosome9	Guide	1.73331	0.0286122
miR-7114-3p	MIMAT0028126	chromosome9	Passenger	1.72454	0.0282102
miR-659-5p	MIMAT0022710	chromosome22	Guide	1.72261	0.043799
miR-4658	MIMAT0019725	chromosome7	Guide	1.71551	0.0283508
miR-135b-5p	MIMAT0000758	chromosome1	Guide	1.71258	0.0494071
miR-5685	MIMAT0022475	chromosome6	Guide	1.70914	0.0369919
miR-6830-5p	MIMAT0027560	chromosome5	Passenger	1.707	0.0145874
miR-6753-5p	MIMAT0027406	chromosome11	Passenger	1.70228	0.0139683
miR-8085	MIMAT0031012	chromosome19	Guide	1.70051	0.0190383
miR-3155b	MIMAT0019012	chromosome10	Guide	1.69173	0.0413427
miR-5000-5p	MIMAT0021019	chromosome2	Passenger	1.69076	0.0233466
miR-4749-5p	MIMAT0019885	chromosome19	Guide	1.68951	0.0492714
miR-6861-5p	MIMAT0027623	chromosome12	Passenger	1.67881	0.0194854
miR-7161-3p	MIMAT0028233	chromosome6	Passenger	1.67682	0.0181505
miR-668-3p	MIMAT0003881	chromosome14	Guide	1.67136	0.0197511
miR-3681-3p	MIMAT0018109	chromosome2	Guide	1.64638	0.0383455
miR-223-5p	MIMAT0004570	chromosomeX	Passenger	1.64215	0.0170289
miR-5572	MIMAT0022260	chromosome15	Guide	1.64032	0.0265498
miR-1225-5p	MIMAT0005572	chromosome16	Guide	1.64032	0.0111163
miR-4687-5p	MIMAT0019774	chromosome11	Passenger	1.6308	0.0205016
miR-147b	MIMAT0004928	chromosome15	Guide	1.62529	0.042821
miR-4259	MIMAT0016880	chromosome1	Guide	1.62017	0.0157804
miR-193a-3p	MIMAT0000459	chromosome17	Guide	1.61663	0.00847423
miR-4740-5p	MIMAT0019869	chromosome17	Guide	1.61529	0.0129563
miR-6747-5p	MIMAT0027394	chromosome11	Passenger	1.60183	0.0229058
miR-6891-3p	MIMAT0027683	chromosome6	Passenger	1.5936	0.0336869
miR-4700-5p	MIMAT0019796	chromosome12	Guide	1.59196	0.033824
miR-4748	MIMAT0019884	chromosome19	Guide	1.58285	0.0222392
miR-3670	MIMAT0018093	chromosome16	Guide	1.57611	0.0243813
miR-6165	MIMAT0024782	chromosome17	Guide	1.56916	0.0182744
miR-4303	MIMAT0016856	chromosome12	Guide	1.56482	0.02048
miR-421	MIMAT0003339	chromosomeX	Guide	1.56401	0.0146648
miR-4251	MIMAT0016883	chromosome1	Guide	1.55998	0.0335557
miR-4265	MIMAT0016891	chromosome2	Guide	1.5505	0.0172414
miR-1229-5p	MIMAT0022942	chromosome5	Passenger	1.54572	0.0130953
miR-634	MIMAT0003304	chromosome17	Guide	1.51946	0.0405971
miR-3667-5p	MIMAT0018089	chromosome22	Guide	1.51798	0.0201835
miR-412-5p	MIMAT0026557	chromosome14	Guide	1.51415	0.00845521
miR-2276-5p	MIMAT0026921	chromosome13	Passenger	1.51013	0.0152201
miR-4523	MIMAT0019061	chromosome17	Guide	1.50834	0.0359355
miR-6766-5p	MIMAT0027432	chromosome15	Passenger	1.50746	0.0426805
miR-33b-3p	MIMAT0004811	chromosome17	Passenger	1.50443	0.0240754

## Sheet: Supplemental Table-S4
Supplemental Table 4 Reagents used in this study.
TaqMan primers and probes	Assay ID		Company
hsa-miR-31	2279		Thermo Fisher Scientific, Waltham, Massachusetts, USA
hsa-miR-31*	2113		Thermo Fisher Scientific, Waltham, Massachusetts, USA
RNU48	1006		Thermo Fisher Scientific, Waltham, Massachusetts, USA
CGNL1	Hs00262671_m1		Applied Biosystems, Waltham, Massachusetts, USA
GAPDH	Hs02786624_g1		Applied Biosystems, Waltham, Massachusetts, USA
Anti-miR™ miRNA Inhibitor	Assay ID	Concentration
miR-31-5p	AM11465	30nM	Thermo Fisher Scientific, Waltham, Massachusetts, USA
miR-31-3p	AM12887	30nM	Thermo Fisher Scientific, Waltham, Massachusetts, USA
Pre-miR™ miRNA Precursor	Assay ID	Concentration
miR-31-3p	PM12887	10nM	Thermo Fisher Scientific, Waltham, Massachusetts, USA
negative control miRNA #2	AM17111	10nM	Thermo Fisher Scientific, Waltham, Massachusetts, USA
antibody	catalog number	dilution
anti-CGNL1	ab204500	1/250	Abcam, Cambridge, UK
GAPDH	sc-3223	1/1000	Santa Cruz Biotechnology, Santa Cruz, CA, USA

## Sheet: Supplemental Table-S5
Supplemental Table 5 Features of Fibroblast and HNSCC Cell lines
Cell line Name	Location	Age	Sex	Virus infection
IMR-90	lung	embryo	Female	Unverified
MRC-5	tongue	embryo	Male	Unverified
Ca9-22	gingiva	not listed	Male	-
FaDu	hypopharynx	not listed	not listed	not listed
HSC-2	oral floor	69	Male	-
HSC-3	tongue	64	Male	-
HSC-3-M3	metastasise to lymph(tongue)	64	Male	-
HSC-4	tongue	64	Male	-
KOSC-2	oral floor	58	male	-
Sa3	upper gingiva	63	male	-
SAS	tongue	not listed	not listed	-
HO-1-N-1	buccal mucosa	not listed	not listed	-
HO-1-u-1	oral floor	72	Male	-
